# Supplementary material for: Medium-Term Outcomes of Digital Versus Conventional Home-Based Rehabilitation After Total Knee Arthroplasty: Prospective, Parallel-Group Feasibility Study
Source: JMIR Rehabil Assist Technol. 2019 Feb 28;6(1):e13111. doi: 10.2196/13111 (PMC6416534; doi:10.2196/13111)
Supplement: Multimedia Appendix 1 [file rehab_v6i1e13111_app1.xlsx]

## Sheet: Sheet1
Patient ID	Demographics			Comorbidities and known risk factors for adverse events														Hospital admission and surgical procedures				Study status		Patient performance					Range of Motion (degrees)																				KOOS (points)
																								Timed up and Go (seconds)					Baseline				4 weeks				8 weeks				3 Months				6 Months				Symptoms
	Gender	Side	Age at enrollment (years)	BMI (kg/m2)	BMI > 40	Smoking	Diabetes	Pulmonary disease	Cardiac disease	Hypertension	Stroke	Renal disease	Bleeding disorders	ASA class 3/4	Steroids for chronic condition	Previous contralateral knee replacement	Previous hip replacement	Time between admission and surgery	Operative time (minutes)	Length of stay (days)	Minor adverse events before discharge	Group	Completed study	Baseline	4 weeks	8 weeks	3 M	6 M	Lying knee flexion	Sitting Knee Flexion	Sitting Knee Extension	Standing Knee Flexion	Lying knee flexion	Sitting Knee Flexion	Sitting Knee Extension	Standing Knee Flexion	Lying knee flexion	Sitting Knee Flexion	Sitting Knee Extension	Standing Knee Flexion	Lying knee flexion	Sitting Knee Flexion	Sitting Knee Extension	Standing Knee Flexion	Lying knee flexion	Sitting Knee Flexion	Sitting Knee Extension	Standing Knee Flexion	Baseline
2	1	1	78	38	0	0	0	0	0	0	0	0	0	0	0	0	0	<24h	50	5	0	1	1	13.02	9.29	9.45	9.24	6.84	75	59	15	35	77	93	53	106	82.26	91.75	24.75	84.91	91.25	91.34	15.16	87.84	111.5	105.5	9.8	96.8	50
3	1	2	76	27	0	0	0	1	0	1	0	0	0	0	0	0	0	<24h	50	5	0	2	1	18.29	38.42	15.4	15.4	8.88	90	84	20	71	93	89	35	54	106.98	103.26	26.38	80.6	103.04	103.54	17.12	73.25	107.22	108.49	5.12	74.45	21.4286
12	1	2	77	22	0	0	1	1	0	0	0	0	0	0	0	0	0	<24h	50	5	0	1	1	21.08	10.08	9.26	8.48	6.57	67	79	16	59	98.92	88.29	24.38	81.26	103.14	104.92	16.65	95.07	89.22	102.75	11.85	90.09	99.8	103.2	9.6	88.9	32.1429
13	1	1	71	33	0	0	0	0	0	0	0	0	0	0	0	0	0	<24h	57	4	0	1	0	22.6	NA	NA	NA	NA	65	86	26	62	NA	NA	NA	NA	NA	NA	NA	NA	NA	NA	NA	NA	NA	NA	NA	NA	25
19	2	2	76	33	0	0	0	0	0	1	0	0	0	0	0	0	0	<24h	50	3	0	1	1	34.11	9.05	8.79	7.85	8.04	111	60	27	76	101.41	99.21	7.24	91.24	105.29	109.21	11.95	109.21	109.09	119.19	3.98	95.92	115	117.7	3.9	109.8	71.4286
32	1	2	76	30	0	0	1	0	0	1	0	0	0	0	0	0	0	<24h	58	4	0	1	1	20.99	20	11.45	10.46	9.35	91	87	20	85	73.94	82.05	16.1	76.61	87.48	85.9	0.72	84.42	86.75	87.31	1.11	95.4	98	95.1	5.8	89	50
34	1	2	60	42	1	0	0	0	0	1	0	0	0	1	0	0	0	<24h	64	6	0	1	1	18.46	21.62	18.14	10.16	12.98	69	69	27	41	74.37	97.21	10.25	73.9	74.93	98.51	16.68	87.41	83.16	113.83	10.17	84.27	85.85	87.88	2.54	79.98	35.7143
38	1	2	69	33	0	0	0	0	0	0	0	0	0	0	0	0	0	<24h	61	5	0	2	1	27.49	23.2	13.1	11.01	8.64	82	85	40	59	103.48	111.53	24.54	93.08	93.93	109.43	28.19	80.54	93.92	106.58	23.23	89.47	103.66	107.1	9.08	97.32	35.7143
45	1	2	64	24	0	0	0	0	0	0	0	0	0	0	0	0	0	<24h	73	6	0	2	1	12.78	11.8	9	7.55	8.2	64	76	27	42	69.9	77.8	30.86	65.31	61.67	79.02	22.03	62.16	52.07	86.02	17.53	60.31	66.37	68.01	12.89	61.2	64.2857
46	1	2	67	29	0	0	1	0	1	1	0	0	0	1	0	0	0	<24h	51	6	0	1	0	28.1	NA	NA	NA	NA	73	78	38	35	NA	NA	NA	NA	NA	NA	NA	NA	NA	NA	NA	NA	NA	NA	NA	NA	32.1429
49	1	2	70	30	0	0	0	1	0	1	0	0	0	0	0	0	0	<24h	60	6	0	1	0	26.27	NA	NA	NA	NA	101	68	44	51	NA	NA	NA	NA	NA	NA	NA	NA	NA	NA	NA	NA	NA	NA	NA	NA	32.1429
51	1	1	56	36	0	0	0	0	0	1	0	0	0	0	0	0	0	<24h	74	8	0	1	0	17.6	NA	NA	NA	NA	92	98	32	74	NA	NA	NA	NA	NA	NA	NA	NA	NA	NA	NA	NA	NA	NA	NA	NA	17.8571
52	1	2	71	27	0	0	0	1	0	0	0	0	0	0	0	0	0	<24h	50	8	0	2	1	15.13	17.4	9.1	8.85	8.23	92	95	22	56	84.42	101.35	37.91	73.53	82.68	92.1	36.24	81.81	99.94	101.54	38.89	90.94	93.17	97.34	12.28	80.96	42.8571
55	1	2	68	36	0	0	0	1	0	1	0	0	0	0	0	0	0	<24h	70	7	0	2	1	14.46	19.6	10.02	9.33	9.38	68	80	35	84	92.68	100.25	22.86	86.55	95.22	100.64	29.77	88.61	79.99	114.23	41.59	74.09	104.47	100.74	9.3	89.36	75
56	1	1	72	30	0	0	0	0	0	1	0	0	0	0	0	0	1	<24h	53	7	0	1	1	13.61	12.03	8.15	6.83	6.6	89	92	22	83	93.49	105.83	9.76	88.67	99.89	129.17	24.66	107.28	131.23	133.83	24.94	111.79	118.5	124.4	10.3	107.4	53.5714
61	1	1	67	29	0	0	0	0	0	1	0	0	0	0	0	0	0	<24h	76	6	0	1	1	13.7	9.93	7.93	6.93	8.14	96	101	20	92	88.75	96.72	10.35	86.18	87.84	97.78	12.14	91.53	87.16	97.98	0	98.6	124.12	105.35	3.3	99.49	39.2857
64	1	2	58	27	0	1	0	0	0	0	0	0	0	0	0	1	0	<24h	57	5	0	1	1	19.92	11.04	6.36	8	5.98	55	37	28	51	94.24	95.29	27.21	76.52	124.81	104.22	12.28	100.83	97.94	97.67	16.38	93.87	109.34	113.51	3.95	102.61	14.2857
65	2	2	76	24	0	0	0	1	0	1	0	0	0	0	0	1	0	<24h	62	5	0	2	1	20.81	10.3	10.03	9.08	8.53	68	66	14	90	100.33	100.02	17.61	94.67	103.22	101.04	37.42	88.35	96.55	97.74	29.4	89.28	121.34	120.78	9.7	109.78	35.7143
67	2	2	76	24	0	0	0	0	0	0	0	0	0	0	0	0	0	<24h	53	5	0	1	1	13.37	13.34	10.05	8.55	8.15	106	108	26	117	96.79	103.02	33.47	82.35	101.51	103.78	23.77	91.91	103.37	105.94	18.86	109.37	113.28	111.13	11.89	113.21	53.5714
68	1	2	66	31	0	1	0	0	0	1	0	0	0	0	0	0	0	<24h	68	8	0	1	1	25.25	12.04	8.18	6.94	6.93	71	87	26	50	74.13	82.95	16.8	81.69	97.09	97.3	4.47	92.04	94.19	89.61	9.11	95.46	100.34	94.15	2.7	104.76	10.7143
80	1	2	81	27	0	0	0	0	0	1	0	0	0	0	0	1	0	<24h	57	8	0	2	1	18.7	20.3	13.12	12.45	12.85	92	93	13	74	76.39	82.78	32.68	66.38	87.17	92.99	24.06	80.78	74.07	74.94	17.61	73.02	86.28	91.61	4.94	86.18	60.7143
86	1	2	72	28	0	0	0	0	0	1	0	0	0	0	0	1	1	<24h	59	6	0	1	1	20.67	11.69	8.4	8.22	6.75	88	103	41	91	73	90	23	74	89.29	82.63	32.85	77.51	77.65	74.68	21.43	74.71	86.61	92.78	16.78	87.55	25
87	1	2	57	37	0	1	0	0	0	1	0	0	0	0	0	0	0	<24h	70	4	0	2	1	30.15	20.9	10.8	7.55	8.74	62	74	24	68	89.6	94.25	30.73	89.67	92.57	98.61	36.69	91.33	83.78	85.3	18.37	75.5	92.21	93.82	2.73	83.29	35.7143
90	1	2	72	32	0	0	0	0	0	1	0	0	0	0	0	0	0	<24h	58	4	0	2	1	11.91	12.6	8.8	9.31	7.59	99	102	20	99	96.17	95.88	29.08	90.8	107.33	103.6	46.21	85.05	98.19	96.47	24.99	86.95	107.95	109.23	5.53	98.9	46.4286
95	1	1	71	24	0	0	0	0	0	1	0	0	0	0	0	0	0	<24h	46	5	0	2	1	17.68	16.8	15.51	13.46	10.09	116	104	26	82	97.6	107.7	38.56	89.05	100.78	103.5	30.51	90.9	97.55	96.09	24.9	89.95	129.55	106.32	14.97	106.3	35.7143
96	1	2	70	31	0	1	0	0	0	0	0	0	0	0	0	0	0	<24h	53	8	0	1	1	33.1	11.8	7.79	6.9	6.42	74	90	39	85	95.04	95.99	11.4	99.48	109.59	106.53	11.03	102.74	114.9	110.07	16.73	109.19	112.7	109.6	3.1	107.1	28.5714
99	1	2	70	41	1	0	0	0	0	0	0	0	0	1	0	0	0	<24h	53	8	0	1	1	33.1	11.8	7.79	10.65	10.66	74	90	39	85	95.04	95.99	11.4	99.48	109.59	106.53	11.03	102.74	98.32	108.2	10.67	114.87	94.68	94.77	6.3	84.68	28.5714
105	2	2	69	29	0	0	1	0	0	0	0	0	0	0	0	0	0	<24h	83	4	0	1	1	9.94	9.83	5.96	5.76	6.81	77	96	29	86	101	105.48	20.56	94.78	122.8	115.02	17.15	104.07	102.29	106.56	8.86	102.84	111.9	108.07	6.93	105.52	28.5714
109	1	2	57	26	0	0	0	0	0	1	0	0	0	0	0	0	0	<24h	65	5	0	1	1	15.06	10.53	5.9	5.92	5.97	92	98	18	80	92.2	100.32	8.58	95.95	104.82	107.85	0	102.9	110.03	113.24	9.14	106.94	107	111.1	0	110.6	17.8571
122	1	1	79	33	0	0	0	0	0	1	0	0	0	0	0	0	0	<24h	60	5	0	2	1	16.09	17.84	10.07	8.8	13.47	79	97	30	93	87.68	95.78	28.6	88.88	96.42	98.09	22.85	96.39	93.09	97.49	18.43	93.01	109.21	116.21	8.31	105.76	39.2857
127	1	1	70	36	0	1	0	0	0	0	0	0	0	0	0	1	0	<24h	68	6	0	1	1	17.92	9.41	6.93	7.81	7.7	78	74	15	60	88.18	90.84	6.98	86.91	101	99.45	12.39	101.46	103.91	102.73	12.98	97.79	84.5	85	1	92.9	28.5714
128	1	2	67	33	0	0	1	0	0	1	0	0	0	1	0	0	0	<24h	71	6	0	2	1	22.57	16.75	10.78	10.07	8.15	61	85	28	73	83.7	92.28	17.59	90.44	80.04	103.04	26.27	78.33	99.2	109.91	25.89	92.22	100.22	107.72	18.38	102.16	25
136	2	1	70	26	0	0	0	0	0	0	0	0	0	0	0	0	1	<24h	76	8	0	1	0	15.96	NA	NA	NA	NA	87	98	25	94	NA	NA	NA	NA	NA	NA	NA	NA	NA	NA	NA	NA	NA	NA	NA	NA	17.8571
140	1	2	59	37	0	0	1	0	0	1	0	0	0	0	0	1	0	<24h	50	4	0	1	0	12.9	NA	NA	NA	NA	73	80	13	82	NA	NA	NA	NA	NA	NA	NA	NA	NA	NA	NA	NA	NA	NA	NA	NA	7.14286
149	1	1	56	28	0	0	0	0	0	1	0	0	0	0	0	1	0	<24h	70	4	0	1	0	23.5	NA	NA	NA	NA	62	87	15	89	NA	NA	NA	NA	NA	NA	NA	NA	NA	NA	NA	NA	NA	NA	NA	NA	21.4286
159	1	1	56	30	0	0	1	0	0	1	0	0	0	1	0	0	0	<24h	58	5	0	1	1	14.53	6.93	5.1	4.73	9.12	82	88	24	83	89.32	101.71	13.33	89.03	106.32	102.53	21.66	106.05	103.02	116.93	26.57	105.7	92.68	90.76	15.59	87.62	17.8571
166	2	1	67	29	0	0	1	0	1	1	0	0	0	1	0	0	0	<24h	98	6	0	2	1	10.82	9.73	10.05	10.83	7.15	85	88	19	84	79.84	88.65	18.12	84.05	96.84	100.21	22.16	93.71	98.86	98.54	17.86	95.81	101.73	103.01	11.69	94.1	57.1429
167	1	1	77	30	0	0	0	0	0	1	0	0	0	0	0	0	0	<24h	62	6	0	2	1	12.03	9.77	9.97	10.91	10.52	101	102	27	96	95.25	105.12	28.11	90.06	101.34	103.62	33.84	96.47	105.29	94.44	23.71	100.01	108.91	105.53	10.2	98.82	60.7143
168	2	1	76	37	0	0	0	0	0	1	0	0	0	0	0	1	0	<24h	67	5	0	2	1	16.2	13.31	13.71	13.62	12.86	63	93	18	77	80.05	78.93	21.75	73.66	80.02	88.12	23.83	76.01	79.87	89.15	8.87	78.87	93.28	103.61	4.69	66.81	67.8571
178	1	2	72	27	0	0	0	0	0	1	0	0	0	0	0	0	0	<24h	60	6	0	2	1	25.36	11.61	7.75	10.67	9.35	114	111	34	92	87.23	96.63	17.09	86.45	93.97	101.95	18.97	91.65	105.81	103.3	21.19	97.02	108.95	110.05	18.98	89.58	39.2857
181	2	2	69	35	0	0	0	0	0	1	0	0	0	0	0	0	0	<24h	76	7	0	2	1	11.48	12.41	7.95	10.32	8.63	65	74	14	71	78.31	84.4	21.78	80.78	81.2	86.79	20.06	82.3	71.2	77.27	12.12	72.4	85.54	85.66	8.45	79.94	71.4286
197	1	1	68	40	0	1	0	0	0	1	0	0	0	1	0	1	0	<24h	60	8	0	2	1	12.23	10.06	10.58	12.2	9.78	80	85	30	66	78.93	76.5	15.77	65.57	78.2	78.35	12.97	73.39	82.87	80.14	11.03	79.58	86.52	82.38	6.2	75.77	50
204	1	1	63	31	0	0	0	1	0	1	0	0	0	0	0	0	0	<24h	56	5	0	1	1	15.23	7.75	6.75	9.51	6.88	91	99	30	78	91.93	98.67	13.42	88.21	97.84	100.88	7.01	99.28	113.61	128.4	3.2	100	97.7	95.6	8.2	89.2	35.7143
206	2	1	63	28	0	0	0	0	0	0	0	0	0	0	0	0	0	<24h	76	6	0	1	1	15.23	7.75	6.75	13.08	6.55	91	99	30	78	91.93	98.67	13.42	88.21	97.84	100.88	7.01	99.28	90.8	91.5	18.07	93.5	97.7	97.7	7	94.3	35.7143
211	1	1	81	25	0	0	0	0	0	1	0	0	0	0	0	0	0	<24h	65	6	0	2	1	16.59	18.81	14.61	17.85	16.45	88	87	29	86	81.37	99.04	24.84	87.79	84.6	84.58	10.04	79.41	91.82	88.41	-0.44	80.43	103.55	101.87	15.96	88.69	82.1429
215	1	2	71	36	0	0	0	0	0	1	0	0	0	0	0	0	0	<24h	60	8	0	1	1	22.26	9.94	7.2	11.57	6.96	76	82	37	17	90.54	89.88	10.91	96.54	105.89	97.7	13.15	94.96	130	87	19.75	85	112	101.7	6.6	98.6	28.5714
217	1	1	74	33	0	0	1	0	0	1	0	0	0	0	0	1	0	<24h	64	8	1	2	1	14.12	27.21	16.77	17.48	21.42	93	99	20	93	78.83	82.22	23.9	72.22	75.19	76.73	9.36	68.98	88.15	79.44	20.96	72.41	96	90	20	84.5	82.1429
223	1	1	66	33	0	0	0	0	0	1	0	0	0	0	0	1	0	<24h	69	4	0	1	1	14.81	8.32	6.83	6.1	6.28	90	112	21	91	106.54	109.69	13.46	101.16	121.97	119.41	18.09	112.45	110.28	112.44	0.61	101.85	116	117.7	2.3	114.1	57.1429
233	1	2	78	30	0	0	0	0	0	1	0	0	0	0	0	1	0	<24h	63	6	0	1	1	25.1	13.18	18.53	12.83	10.95	69	84	5	60	86.31	102.45	18.28	94.03	90	96.15	19.51	100.73	85.72	90.22	0.37	85.06	98.6	90.6	0	88.8	39.2857
248	1	1	58	30	0	0	0	0	0	0	0	0	0	0	0	0	0	<24h	70	6	0	1	1	19.38	6.38	5.31	5.31	5.31	70	87	33	77	77.35	75.05	22.34	70.13	90.43	83.22	14.43	80.4	90.43	83.22	14.43	80.4	90.43	83.22	14.43	80.4	42.8571
255	1	2	73	30	0	0	0	0	0	1	0	0	0	0	0	0	0	<24h	70	4	0	1	1	19.13	8.8	8.05	8.16	7.68	78	87	39	72	87.65	100.29	26.75	94.07	98	103.6	27.92	91.72	88.6	102.7	21.6	92.9	93.2	94.9	21.2	107	32.1429
258	2	2	74	32	0	0	0	0	0	1	0	0	0	0	0	0	0	<24h	67	5	0	1	1	15.3	7.94	6.36	6.9	6.8	89	94	30	96	105.62	92.57	18.58	89.88	99.6	92	20.8	88.3	105.8	97.3	24.2	95.6	116.4	115.1	21.2	99.3	64.2857
265	1	2	62	30	0	0	0	0	0	0	0	0	0	0	0	0	0	<24h	50	6	0	1	1	17.48	18.25	7.75	7.03	6.76	66	82	18	60	80	85.11	19.54	76.8	88.7	98.2	6.1	94.1	95	101.6	-1.6	92.2	91.4	99.5	2	88.1	35.7143
266	1	2	65	39	0	0	1	0	1	1	0	0	0	1	0	0	0	<24h	56	5	0	1	1	14.8	17.02	9.55	9.15	8.11	76	67	30	64	90	88	3.84	75.1	100.9	100.7	5	88.6	103.7	106.2	1.3	81.2	102	105.2	0.6	93.1	25
279	1	2	64	31	0	0	0	0	0	1	0	0	0	0	0	0	0	<24h	58	6	0	1	0	13.66	NA	NA	NA	NA	116	106	51	100	NA	NA	NA	NA	NA	NA	NA	NA	NA	NA	NA	NA	NA	NA	NA	NA	50
295	2	1	62	38	0	1	0	0	1	1	0	1	0	1	0	0	0	<24h	71	6	0	2	0	15.98	NA	NA	NA	NA	100	101	26	77	NA	NA	NA	NA	NA	NA	NA	NA	NA	NA	NA	NA	NA	NA	NA	NA	57.1429
296	1	2	65	24	0	0	0	0	0	1	0	0	0	0	0	0	0	<24h	65	8	0	1	1	14.8	17.02	9.55	7.3	7.3	76	67	30	64	90	88	3.84	75.1	100.9	100.7	5	88.6	106.9	96.7	6.5	84.7	105.1	97.7	-4.4	94.1	25
310	1	2	62	30	0	0	0	0	0	1	0	0	0	0	0	0	0	<24h	88	6	0	1	1	19.71	9.9	6.6	6.92	6.02	69	89	33	73	95.3	104	18	90.4	100.7	106.4	15.7	104.6	99.1	109.5	17.4	107.6	107.3	120.6	17.6	109.8	17.8571
313	1	1	67	32	0	0	0	0	0	1	0	0	0	0	0	0	0	<24h	46	4	0	2	1	32.91	32.19	17.18	14.89	14.43	73	81	32	55	87.59	87.68	23.61	78.64	82.9	83.31	15.64	72.74	86.18	85.42	14.73	78.97	99.88	99.55	12.25	86.37	25
314	1	1	67	36	0	0	0	0	0	0	0	0	0	0	0	1	0	<24h	68	4	0	2	1	15.27	16.76	9.02	9.66	13.5	73	91	42	75	89.57	89.32	14.16	78.74	81.09	82.97	13.18	77.94	91.59	85.26	12.53	71.97	88.84	90.74	11.45	90.74	46.4286
316	2	1	77	36	0	0	0	0	0	1	0	0	0	0	0	0	0	<24h	90	4	0	2	1	20.42	18.39	11.64	11.43	8.6	66	80	18	81	97.73	99.88	21.87	95.59	99.41	107.34	23.43	93.66	94.32	103.29	15.44	94.07	108.41	111.2	16.24	92.88	64.2857
320	2	1	71	25	0	0	0	0	0	0	0	0	0	0	0	1	0	<24h	43	4	0	2	1	13.39	13.84	7.87	8.87	8.45	91	101	33	85	110.29	109.51	17.49	98.01	121.5	117.09	18.68	111.29	118.29	116.46	14.22	98.83	131.97	124.7	8.22	109.12	67.8571
328	1	1	78	31	0	0	0	0	0	0	0	0	0	0	0	1	0	<24h	58	5	0	2	1	11.79	16.77	10.92	8.35	7.75	114	97	21	90	83.1	86.4	24.5	75.4	93.3	99.58	24.38	87.5	110	101	28	89	109.24	105.14	16.55	90.46	67.8571
332	2	2	48	33	0	0	0	1	0	0	0	0	0	0	0	0	0	<24h	73	4	0	2	1	11.17	7.54	6.55	5.94	5.62	120	115	24	106	105.94	108.37	17.22	94.08	109.64	110.05	12.41	97.13	112.3	107.14	9.73	94.86	104.24	111.67	2.57	95.32	46.4286
335	1	1	64	24	0	0	1	0	0	1	0	0	0	0	0	1	0	<24h	37	9	0	2	0	21.6	NA	NA	NA	NA	75	89	24	65	NA	NA	NA	NA	NA	NA	NA	NA	NA	NA	NA	NA	NA	NA	NA	NA	46.4286
338	1	1	75	30	0	0	0	0	0	1	0	0	0	0	0	0	0	<24h	69	6	0	1	1	19.63	7.1	5.66	5.68	5.43	85	91	28	60	86	86.7	13.6	78.5	98.1	100.9	19.3	90.4	100.8	95.5	10.2	91.1	106.4	102.3	2.2	95.2	39.2857
346	1	1	72	41	1	0	0	1	0	1	0	0	0	1	0	0	0	<24h	76	6	0	2	1	32.9	21.93	10.6	11.5	11.47	65	65	11	44	89.55	89.64	11.13	80.38	83.96	84.49	5.05	86.06	95.68	96.59	16.41	81.47	92.31	92.01	-0.15	84.29	50
358	1	2	61	22	0	0	0	0	0	0	0	0	0	0	0	0	0	<24h	55	6	0	2	1	14.31	9.94	8.96	7.22	7.45	74	97	25	86	97.87	102.1	14.75	99	101.28	102.86	14.85	97.64	96.03	100.49	8.26	93.23	98.2	99.1	-5	90.6	60.7143
361	2	1	68	24	0	1	0	0	0	1	0	0	0	0	0	1	0	<24h	51	4	0	2	1	7	13.79	7.34	9.72	7.69	117	114	24	106	113.26	118.95	24.54	98.45	113.6	118.43	17.18	104.81	107.15	112.16	17.45	95.9	104.6	119.5	10.9	94.6	57.1429
																						Labels:	Labels:
																						1 Experimental group	0 no
																						2 Conventional rehabilitation	1 yes
[truncated: 37 more columns]
